# Supplementary material for: Comparative analysis of the genomes and aflatoxin production patterns of three species within the Aspergillus section Flavi reveals an undescribed chemotype and habitat-specific genetic traits
Source: Commun Biol. 2024 Sep 13;7:1134. doi: 10.1038/s42003-024-06738-w (PMC11399119; doi:10.1038/s42003-024-06738-w)
Supplement: Supplementary file 2 — Supplementary Data 1 [file 42003_2024_6738_MOESM2_ESM.xlsx]

## Sheet: A. flavus MRI19
GO ID	GO name	GO category	p value
GO:0004175	endopeptidase activity	molecular function	0.000211149
GO:0004252	serine-type endopeptidase activity	molecular function	0.00033023
GO:0015074	DNA integration	biological process	0.00102247
GO:0043177	organic acid binding	molecular function	0.00187539
GO:0031418	L-ascorbic acid binding	molecular function	0.00210356
GO:0047661	amino-acid racemase activity	molecular function	0.00219347
GO:0030378	serine racemase activity	molecular function	0.00219347
GO:0008236	serine-type peptidase activity	molecular function	0.0043134
GO:0017171	serine hydrolase activity	molecular function	0.00464261
GO:0006825	copper ion transport	biological process	0.00471736
GO:0036361	racemase activity, acting on amino acids and derivatives	molecular function	0.00705007
GO:0016855	racemase and epimerase activity, acting on amino acids and derivatives	molecular function	0.00705007
GO:0031406	carboxylic acid binding	molecular function	0.0103457
GO:0004672	protein kinase activity	molecular function	0.0109804
GO:0019842	vitamin binding	molecular function	0.0125412
GO:0005375	copper ion transmembrane transporter activity	molecular function	0.014278
GO:0031177	phosphopantetheine binding	molecular function	0.0165134
GO:0035434	copper ion transmembrane transport	biological process	0.0186965
GO:0048029	monosaccharide binding	molecular function	0.0238905
GO:0008061	chitin binding	molecular function	0.0238905
GO:0072341	modified amino acid binding	molecular function	0.0245486
GO:1901512	(-)-microperfuranone biosynthetic process	biological process	0.0273305
GO:1901510	(-)-microperfuranone metabolic process	biological process	0.0273305
GO:1900790	pseurotin A biosynthetic process	biological process	0.0273305
GO:1900788	pseurotin A metabolic process	biological process	0.0273305
GO:0098631	cell adhesion mediator activity	molecular function	0.0273305
GO:0071513	phosphopantothenoylcysteine decarboxylase complex	cellular component	0.0273305
GO:0045482	trichodiene synthase activity	molecular function	0.0273305
GO:0043035	chromatin insulator sequence binding	molecular function	0.0273305
GO:0034974	Swi5-Swi2 complex	cellular component	0.0273305
GO:0031627	telomeric loop formation	biological process	0.0273305
GO:0019277	UDP-N-acetylgalactosamine biosynthetic process	biological process	0.0273305
GO:0019276	UDP-N-acetylgalactosamine metabolic process	biological process	0.0273305
GO:0016106	sesquiterpenoid biosynthetic process	biological process	0.0273305
GO:0010339	external side of cell wall	cellular component	0.0273305
GO:0010334	sesquiterpene synthase activity	molecular function	0.0273305
GO:0010333	terpene synthase activity	molecular function	0.0273305
GO:0008760	UDP-N-acetylglucosamine 1-carboxyvinyltransferase activity	molecular function	0.0273305
GO:0006714	sesquiterpenoid metabolic process	biological process	0.0273305
GO:0004617	phosphoglycerate dehydrogenase activity	molecular function	0.0273305
GO:0004585	ornithine carbamoyltransferase activity	molecular function	0.0273305
GO:0005315	inorganic phosphate transmembrane transporter activity	molecular function	0.0347967
GO:0070001	aspartic-type peptidase activity	molecular function	0.0400102
GO:0004190	aspartic-type endopeptidase activity	molecular function	0.0400102
GO:0006591	ornithine metabolic process	biological process	0.0410154
GO:0016854	racemase and epimerase activity	molecular function	0.047615
GO:0033218	amide binding	molecular function	0.0480259

## Sheet: A. minisclerotigenes MRI390
GO ID	GO name	GO category	p value
GO:0031225	anchored component of membrane	cellular component	0.00194737
GO:1990808	F-bar domain binding	molecular function	0.0108931
GO:0098631	cell adhesion mediator activity	molecular function	0.0108931
GO:0009401	phosphoenolpyruvate-dependent sugar phosphotransferase system	biological process	0.0108931
GO:0010339	external side of cell wall	cellular component	0.0108931
GO:0005522	profilin binding	molecular function	0.0108931
GO:0008395	steroid hydroxylase activity	molecular function	0.0108931
GO:1904600	actin fusion focus assembly	biological process	0.0108931
GO:0017024	myosin I binding	molecular function	0.0108931
GO:1904670	actin filament polymerization involved in mitotic actomyosin contractile ring assembly	biological process	0.0108931
GO:2000813	negative regulation of barbed-end actin filament capping	biological process	0.0108931
GO:0031362	anchored component of external side of plasma membrane	cellular component	0.0143866
GO:0031233	intrinsic component of external side of plasma membrane	cellular component	0.0143866
GO:0005618	cell wall	cellular component	0.0173317
GO:0009897	external side of plasma membrane	cellular component	0.0178348
GO:1902904	negative regulation of supramolecular fiber organization	biological process	0.0196768
GO:0045010	actin nucleation	biological process	0.021595
GO:0047146	sterigmatocystin 7-O-methyltransferase activity	molecular function	0.0216684
GO:0047145	demethylsterigmatocystin 6-O-methyltransferase activity	molecular function	0.0216684
GO:0031382	mating projection formation	biological process	0.0216684
GO:1990179	protein localization to actomyosin contractile ring	biological process	0.0216684
GO:0071519	actomyosin contractile ring actin filament bundle assembly	biological process	0.0216684
GO:0051645	Golgi localization	biological process	0.0216684
GO:2000812	regulation of barbed-end actin filament capping	biological process	0.0216684
GO:1904498	protein localization to mitotic actomyosin contractile ring	biological process	0.0216684
GO:0003779	actin binding	molecular function	0.0219486
GO:0030312	external encapsulating structure	cellular component	0.0243855
GO:0051494	negative regulation of cytoskeleton organization	biological process	0.0256523
GO:0046658	anchored component of plasma membrane	cellular component	0.0299924
GO:1902575	protein localization to cell division site involved in cytokinesis, actomyosin contractile ring assembly	biological process	0.0323273
GO:0061415	negative regulation of transcription from RNA polymerase II promoter by a nonfermentable carbon source	biological process	0.0323273
GO:0000437	carbon catabolite repression of transcription from RNA polymerase II promoter	biological process	0.0323273
GO:0005436	sodium:phosphate symporter activity	molecular function	0.0323273
GO:2000251	positive regulation of actin cytoskeleton reorganization	biological process	0.0323273
GO:0045016	mitochondrial magnesium ion transmembrane transport	biological process	0.0323273
GO:0015319	sodium:inorganic phosphate symporter activity	molecular function	0.0323273
GO:0015370	solute:sodium symporter activity	molecular function	0.0323273
GO:1903476	protein localization to cell division site involved in mitotic actomyosin contractile ring assembly	biological process	0.0323273
GO:0051764	actin crosslink formation	biological process	0.0323273
GO:0110053	regulation of actin filament organization	biological process	0.0346012
GO:0007015	actin filament organization	biological process	0.0407569
GO:0050839	cell adhesion molecule binding	molecular function	0.0428709
GO:0031422	RecQ family helicase-topoisomerase III complex	cellular component	0.0428709
GO:2000249	regulation of actin cytoskeleton reorganization	biological process	0.0428709
GO:0004458	D-lactate dehydrogenase (cytochrome) activity	molecular function	0.0428709
GO:0030836	positive regulation of actin filament depolymerization	biological process	0.0428709
GO:0030838	positive regulation of actin filament polymerization	biological process	0.0428709
GO:0016281	eukaryotic translation initiation factor 4F complex	cellular component	0.0428709
GO:0032176	split septin rings	cellular component	0.0428709
GO:0032177	cellular bud neck split septin rings	cellular component	0.0428709
GO:1901881	positive regulation of protein depolymerization	biological process	0.0428709
GO:1903457	lactate catabolic process	biological process	0.0428709
GO:0000133	polarisome	cellular component	0.0428709
GO:1903119	protein localization to actin cytoskeleton	biological process	0.0428709
GO:0008092	cytoskeletal protein binding	molecular function	0.0464242

## Sheet: A. minisclerotigenes MRI400
GO ID	GO name	GO category	p value
GO:0015074	DNA integration	biological process	7.43123e-05
GO:1903875	corticosterone binding	molecular function	0.0481785
GO:0060238	regulation of signal transduction involved in conjugation with cellular fusion	biological process	0.0481785
GO:0050839	cell adhesion molecule binding	molecular function	0.0387305
GO:0043407	negative regulation of MAP kinase activity	biological process	0.0481785
GO:0031362	anchored component of external side of plasma membrane	cellular component	0.0118186
GO:0098631	cell adhesion mediator activity	molecular function	0.00982523
GO:0015093	ferrous iron transmembrane transporter activity	molecular function	0.0387305
GO:0061840	high-affinity ferrous iron transmembrane transporter activity	molecular function	0.0291896
GO:1901657	glycosyl compound metabolic process	biological process	0.0273191
GO:0010339	external side of cell wall	cellular component	0.00982523
GO:0045016	mitochondrial magnesium ion transmembrane transport	biological process	0.0291896
GO:0008092	cytoskeletal protein binding	molecular function	0.0372627
GO:0042562	hormone binding	molecular function	0.0481785
GO:0016281	eukaryotic translation initiation factor 4F complex	cellular component	0.0291896
GO:0009116	nucleoside metabolic process	biological process	0.0223515
GO:1903924	estradiol binding	molecular function	0.0481785
GO:1990264	peptidyl-tyrosine dephosphorylation involved in inactivation of protein kinase activity	biological process	0.0195548
GO:0099130	estrogen binding	molecular function	0.0481785
GO:1990239	steroid hormone binding	molecular function	0.0481785
GO:0046658	anchored component of plasma membrane	cellular component	0.024776
GO:0071701	regulation of MAPK export from nucleus	biological process	0.0195548
GO:0045204	MAPK export from nucleus	biological process	0.0195548
GO:0051764	actin crosslink formation	biological process	0.0291896
GO:0000196	cell wall integrity MAPK cascade	biological process	0.0481785
GO:0140255	regulation of cellular response to phosphate starvation	biological process	0.0481785
GO:0006313	transposition, DNA-mediated	biological process	0.0195548
GO:0017022	myosin binding	molecular function	0.0481785
GO:0017024	myosin I binding	molecular function	0.00982523
GO:0017017	MAP kinase tyrosine/serine/threonine phosphatase activity	molecular function	0.00982523
GO:0031233	intrinsic component of external side of plasma membrane	cellular component	0.0118186
GO:0031225	anchored component of membrane	cellular component	0.0129492
GO:0009986	cell surface	cellular component	0.0229637
GO:0010969	regulation of pheromone-dependent signal transduction involved in conjugation with cellular fusion	biological process	0.0387305
GO:0009897	external side of plasma membrane	cellular component	0.0146717
GO:0033550	MAP kinase tyrosine phosphatase activity	molecular function	0.0195548
GO:0033549	MAP kinase phosphatase activity	molecular function	0.0291896
GO:0003779	actin binding	molecular function	0.0220065
GO:0080040	positive regulation of cellular response to phosphate starvation	biological process	0.0481785

## Sheet: A. parasiticus MRI410
GO ID	GO name	GO category	p value
GO:0016838	carbon-oxygen lyase activity, acting on phosphates	molecular function	0.018256
GO:0004739	pyruvate dehydrogenase (acetyl-transferring) activity	molecular function	0.018256
GO:0004738	pyruvate dehydrogenase activity	molecular function	0.018256
GO:0005199	structural constituent of cell wall	molecular function	0.018256
GO:0004602	glutathione peroxidase activity	molecular function	0.0265794
GO:0045254	pyruvate dehydrogenase complex	cellular component	0.0265794
GO:0003968	RNA-directed 5'-3' RNA polymerase activity	molecular function	0.0361221
GO:0001172	transcription, RNA-templated	biological process	0.0361221
GO:0046982	protein heterodimerization activity	molecular function	0.0382751
GO:0018845	2-hydroxychromene-2-carboxylate isomerase activity	molecular function	0.0447373
GO:0008712	ADP-glyceromanno-heptose 6-epimerase activity	molecular function	0.0447373
GO:0070888	E-box binding	molecular function	0.0447373
GO:0035657	eRF1 methyltransferase complex	cellular component	0.0447373
GO:0048699	generation of neurons	biological process	0.0447373
GO:0004400	histidinol-phosphate transaminase activity	molecular function	0.0447373
GO:1990404	NAD+-protein ADP-ribosyltransferase activity	molecular function	0.0447373
GO:0106274	NAD+-protein-arginine ADP-ribosyltransferase activity	molecular function	0.0447373
GO:1901170	naphthalene catabolic process	biological process	0.0447373
GO:0007399	nervous system development	biological process	0.0447373
GO:0022008	neurogenesis	biological process	0.0447373
GO:0030182	neuron differentiation	biological process	0.0447373
GO:0018364	peptidyl-glutamine methylation	biological process	0.0447373
GO:0016781	phosphotransferase activity, paired acceptors	molecular function	0.0447373
GO:1990838	poly(U)-specific exoribonuclease activity, producing 3' uridine cyclic phosphate ends	molecular function	0.0447373
GO:0045666	positive regulation of neuron differentiation	biological process	0.0447373
GO:0008986	pyruvate, water dikinase activity	molecular function	0.0447373
GO:0045664	regulation of neuron differentiation	biological process	0.0447373
GO:0090173	regulation of synaptonemal complex assembly	biological process	0.0447373
GO:0010045	response to nickel cation	biological process	0.0447373
GO:0019199	transmembrane receptor protein kinase activity	molecular function	0.0447373
GO:0004714	transmembrane receptor protein tyrosine kinase activity	molecular function	0.0447373
GO:0034477	U6 snRNA 3'-end processing	biological process	0.0447373
GO:0006086	acetyl-CoA biosynthetic process from pyruvate	biological process	0.0467588
GO:0016624	oxidoreductase activity, acting on the aldehyde or oxo group of donors, disulfide as acceptor	molecular function	0.0467588
