# Supplementary material for: Comparative analysis of the genomes and aflatoxin production patterns of three species within the Aspergillus section Flavi reveals an undescribed chemotype and habitat-specific genetic traits
Source: Commun Biol. 2024 Sep 13;7:1134. doi: 10.1038/s42003-024-06738-w (PMC11399119; doi:10.1038/s42003-024-06738-w)
Supplement: Supplementary file 3 — Supplementary Data 2 [file 42003_2024_6738_MOESM3_ESM.xlsx]

## Sheet: GH
Glycoside Hydrolases (GH)
	GH1	GH2	GH3	GH5_4	GH5_5	GH5_7	GH5_9	GH5_12	GH5_15	GH5_16	GH5_22	GH5_23	GH5_27	GH5_49	GH6	GH7	GH10	GH11	GH12	GH13_1	GH13_5	GH13_8	GH13_22	GH13_25	GH13_40	GH15	GH16_1	GH16_2	GH16_10	GH16_18	GH16_19	GH16_22	GH17	GH18	GH20	GH24	GH25	GH26	GH27	GH28	GH31	GH32	GH33	GH35	GH36	GH37	GH38	GH43_1	GH43_6
A. flavus MRI19	2	8	23	1	2	2	2	1	2	1	1	1	1	1	1	3	5	4	4	4	2	1	3	1	6	3	3	1	1	6	1	1	4	15	3	1	1	1	3	20	10	5		7	2	1	1	1	4
A. minisclerotigenes MRI390	3	9	22	1	2	2	1	1	2	1	1	1	1	1	1	3	5	4	4	3	2	1	3	1	6	3	3	1	1	6	1	1	4	16	3	0	1	1	3	21	10	4	1	7	2	1	1	1	4
A. minisclerotigenes MRI400	2	8	22	1	2	2	1	1	2	1	1	1	1	1	1	3	5	4	4	3	2	1	3	1	6	3	3	1	1	6	1	1	4	18	3	0	1	1	3	21	10	3	1	7	2	1	1	1	4
A. parasiticus MRI410	3	8	24	1	2	2	1	1	2	1	1	1	1	1	1	3	4	4	5	2	2	1	3	1	7	3	3	1	1	6	1	1	4	15	3	0	1	1	4	22	11	5	1	7	3	1	1	1	4
[truncated: 46 more columns]

## Sheet: GT
Glycosyl Transferases (GT)
	GT1	GT2	GT3	GT4	GT8	GT15	GT20	GT21	GT22	GT24	GT25	GT32	GT33	GT34	GT35	GT39	GT48	GT50	GT57	GT58	GT59	GT62	GT66	GT69	GT71	GT76	GT90	GT109	Sum
A. flavus MRI19	10	17	1	5	5	3	5	1	4	1	3	7	1	2	1	3	1	1	2	1	1	3	1	4	5	2	8	3	101
A. minisclerotigenes MRI390	7	17	1	5	5	3	6	1	4	1	3	7	1	2	1	3	1	1	2	1	1	3	1	3	5	2	7	2	96
A. minisclerotigenes MRI400	8	17	1	5	5	3	6	1	4	1	3	8	1	3	1	3	1	1	2	1	1	3	1	3	6	2	7	2	100
A. parasiticus MRI410	9	17	1	6	5	3	6	1	4	1	3	9	1	2	1	3	1	1	2	1	1	3	1	3	5	2	7	2	101

## Sheet: PL
Polysaccharide Lyases (PL)
	PL1_2	PL1_4	PL1_7	PL3_2	PL4_1	PL4_3	PL4_5	PL7_4	PL9_3	PL20	PL26	PL27	Sum
A. flavus MRI19	2	8	2	3	1	2	1	1	1	2	2	1	26
A. minisclerotigenes MRI390	2	8	2	3	1	2	1	1	1	2	2	1	26
A. minisclerotigenes MRI400	2	8	2	3	1	2	1	1	1	2	2	1	26
A. parasiticus MRI410	2	7	2	3	1	3	1	1	1	2	2	1	26

## Sheet: CE
Carbohydrate Esterases (CE)
	CE1	CE2	CE3	CE4	CE5	CE8	CE9	CE12	CE16	CE18	Sum
A. flavus MRI19	1	1	4	3	6	5	1	4	3	1	29
A. minisclerotigenes MRI390	1	1	4	3	5	5	1	4	3	1	28
A. minisclerotigenes MRI400	1	1	4	3	5	5	1	4	3	1	28
A. parasiticus MRI410	1	1	4	3	5	4	1	4	3	1	27

## Sheet: CBM
Carbohydrate-Binding Module (CBM)
	CBM13	CBM20	CBM21	CBM24	CBM42	CBM43	CBM63	CBM87	Sum
A. flavus MRI19	1	1	1	2	1	4	0	1	11
A. minisclerotigenes MRI390	1	1	1	2	1	5	0	1	12
A. minisclerotigenes MRI400	1	1	1	3	1	5	0	1	13
A. parasiticus MRI410	1	1	1	1	1	5	1	1	12

## Sheet: AA
Auxiliary Activity (AA)
	AA1	AA1_2	AA1_3	AA2	AA3	AA3_1	AA3_2	AA3_3	AA3_4	AA4	AA5_2	AA6	AA7	AA8	AA9	AA11	AA13	AA16	Sum
A. flavus MRI19	6	2	3	2	3	3	24	2	1	0	2	1	2	3	8	4	1	1	68
A. minisclerotigenes MRI390	6	3	4	2	3	3	27	2	1	1	2	1	2	3	8	4	1	1	74
A. minisclerotigenes MRI400	6	3	4	2	3	3	29	2	1	2	1	1	2	3	8	4	1	1	76
A. parasiticus MRI410	7	3	5	2	2	3	28	2	1	3	1	1	2	3	9	4	1	1	78
